# Supplementary material for: Cost-competitive decentralized ammonia fertilizer production can increase food security
Source: Nat Food. 2024 May 16;5(6):469–79. doi: 10.1038/s43016-024-00979-y (PMC11199140; doi:10.1038/s43016-024-00979-y)
Supplement: Supplementary file 3 — Data represented in Fig. 1 and data required for representation of Fig. 2 with no spatially explicit resolution. [file 43016_2024_979_MOESM3_ESM.xlsx]

## Sheet: Figure 1
	Figure 1 is created from the combination of the six cumulative curves, three per technology, representative of the global distribution of the cost of ammonia production from decentralized technologies in 2020, 2030, and 2050. The vertical lines in the figures correspond to the reference costs from centralized ammonia production considered and are reported below.					price of ammonia (EUR/t_NH3)	demand (Mt_NH3/y)
							panel a,c: electric Haber-Bosch						panel b,d: electrocatalysis
							grid			agrivoltaic			grid			agrivoltaic
							2020	2030	2050	2020	2030	2050	2020	2030	2050	2020	2030	2050
						250	0.184074	0.184074	0.184074	0.184074	0.184074	0.184074	0.184074	0.184074	0.184074	0.184074	0.184074	0.184074
						300	0.184074	0.184074	0.184074	0.184074	0.184074	0.184074	0.184074	0.184074	0.184074	0.184074	0.184074	0.184074
						350	0.184074	0.184074	0.184074	0.184074	0.184074	0.184074	0.184074	0.184074	0.184076	0.184074	0.184074	0.184074
						400	0.184074	0.184074	0.184224	0.184074	0.184074	0.184074	0.184074	0.184074	0.19352	0.184074	0.184074	0.184107
						450	0.184074	0.184074	0.342779	0.184074	0.184074	0.184083	0.184074	0.184074	3.74242	0.184074	0.184074	0.199364
						500	0.184074	0.184074	7.42491	0.184074	0.184074	0.192794	0.184074	0.184074	19.9962	0.184074	0.184074	3.08335
						550	0.184074	0.184074	34.3473	0.184074	0.184074	2.86078	0.184074	0.184074	61.6084	0.184074	0.184074	14.001
						600	0.184074	0.184076	71.9431	0.184074	0.184074	13.3607	0.184074	0.184074	81.503	0.184074	0.184074	43.6209
						650	0.184074	0.185017	87.2895	0.184074	0.184074	42.3581	0.184074	0.184074	92.8932	0.184074	0.184074	72.4444
						700	0.184074	0.278588	98.3349	0.184074	0.184076	72.1462	0.184074	0.184093	103.717	0.184074	0.184074	85.8254
						750	0.184074	3.21124	108.35	0.184074	0.184376	85.6842	0.184074	0.185197	112.023	0.184074	0.184074	94.8552
						800	0.184074	10.0543	114.735	0.184074	0.192829	94.7519	0.184074	0.250526	116.271	0.184074	0.18408	103.969
						850	0.184074	26.776	117.188	0.184074	0.848353	103.969	0.184074	2.10724	117.579	0.184074	0.184388	111.316
						900	0.184074	55.1045	118.093	0.184074	3.88225	111.346	0.184074	5.80676	118.402	0.184074	0.189208	115.541
	reference costs from centralized ammonia production	values (EUR/t)	description			950	0.184074	72.2478	119.099	0.184074	9.89613	115.579	0.184074	14.7282	119.564	0.184074	0.333873	117.22
						1000	0.184074	82.7823	119.889	0.184074	21.6576	117.235	0.184074	30.8823	119.946	0.184074	2.31437	117.961
						1050	0.184074	90.047	120.054	0.184074	41.8771	117.983	0.184074	55.6686	120.083	0.184074	5.10231	118.722
						1100	0.184074	96.8045	120.117	0.184074	64.0749	118.756	0.184074	70.107	120.123	0.184074	11.2722	119.703
						1150	0.184074	103.562	120.131	0.184074	74.9444	119.719	0.184074	79.4752	120.131	0.184074	20.9355	119.949
						1200	0.184074	109.203	120.133	0.184074	83.2045	119.955	0.184074	86.6126	120.133	0.184074	36.4267	120.072
						1250	0.184074	113.322	120.133	0.184074	89.1209	120.075	0.184074	91.9894	120.133	0.184074	57.4056	120.117
						1300	0.184076	115.975	120.133	0.184074	94.4568	120.118	0.184074	97.7872	120.133	0.184074	68.7753	120.129
						1350	0.18414	117.128	120.133	0.184074	99.988	120.13	0.184074	103.281	120.133	0.184074	76.9811	120.132
	median	389	median of the historical price of ammonia market price			1400	0.184401	117.695	120.133	0.184074	105.433	120.133	0.184074	108.072	120.133	0.184074	83.6422	120.133
						1450	0.186444	118.235	120.133	0.184075	109.802	120.133	0.184074	112.023	120.133	0.184074	88.4381	120.133
						1500	0.213024	118.851	120.133	0.184083	113.081	120.133	0.184074	114.69	120.133	0.184074	92.7276	120.133
						1550	0.363245	119.608	120.133	0.184267	115.438	120.133	0.184075	116.369	120.133	0.184074	97.4319	120.133
						1600	1.5665	119.893	120.133	0.184663	116.725	120.133	0.184093	117.192	120.133	0.184074	101.833	120.133
						1650	3.24876	119.994	120.133	0.186727	117.364	120.133	0.184333	117.656	120.133	0.184074	106.121	120.133
	median + transport or 95th p.	780	95th percentile of the historical ammonia market price, equivalent to the median price with the addition of the cost of transport			1700	5.1829	120.081	120.133	0.208995	117.782	120.133	0.184923	118.108	120.133	0.184074	109.677	120.133
						1750	8.57766	120.111	120.133	0.307401	118.229	120.133	0.186769	118.535	120.133	0.184075	112.488	120.133
						1800	13.9512	120.124	120.133	1.08021	118.7	120.133	0.206511	119.147	120.133	0.18408	114.62	120.133
						1850	20.6839	120.131	120.133	2.43848	119.319	120.133	0.293136	119.713	120.133	0.184198	116.105	120.133
						1900	30.7487	120.133	120.133	3.86347	119.786	120.133	0.941412	119.9	120.133	0.184387	116.92	120.133
						1950	42.1269	120.133	120.133	5.77658	119.917	120.133	2.18168	119.982	120.133	0.18519	117.388	120.133
						2000	56.5188	120.133	120.133	8.89218	120.003	120.133	3.57135	120.062	120.133	0.187711	117.736	120.133
						2050	65.1007	120.133	120.133	13.5131	120.072	120.133	5.21589	120.101	120.133	0.204772	118.114	120.133
	95th p. + transport	1560	95th percentile of the historical ammonia market price with the addition of the cost of transport			2100	71.2783	120.133	120.133	18.9359	120.106	120.133	8.00387	120.118	120.133	0.262113	118.45	120.133
						2150	76.3122	120.133	120.133	27.4154	120.121	120.133	12.0952	120.125	120.133	0.498242	118.904	120.133
						2200	80.6867	120.133	120.133	35.441	120.126	120.133	16.8285	120.131	120.133	1.47847	119.419	120.133
						2250	84.7999	120.133	120.133	47.1091	120.131	120.133	23.571	120.132	120.133	2.62295	119.783	120.133
						2300	87.8042	120.133	120.133	58.3778	120.132	120.133	31.6961	120.133	120.133	3.76385	119.902	120.133
						2350	90.665	120.133	120.133	65.4201	120.133	120.133	41.1941	120.133	120.133	5.13702	119.97	120.133
						2400	93.4431	120.133	120.133	70.6674	120.133	120.133	53.5712	120.133	120.133	7.42491	120.042	120.133
						2450	96.6487	120.133	120.133	75.1778	120.133	120.133	61.7984	120.133	120.133	10.4711	120.083	120.133
						2500	99.4819	120.133	120.133	79.0585	120.133	120.133	67.4333	120.133	120.133	14.1368	120.106	120.133
						2550	102.46	120.133	120.133	82.7823	120.133	120.133	72.4444	120.133	120.133	18.4946	120.119	120.133
						2600	105.314	120.133	120.133	85.8603	120.133	120.133	76.462	120.133	120.133	24.8322	120.124	120.133
						2650	107.627	120.133	120.133	88.367	120.133	120.133	80.0885	120.133	120.133	31.4479	120.13	120.133
						2700	109.986	120.133	120.133	90.7453	120.133	120.133	83.5945	120.133	120.133	38.9524	120.131	120.133
						2750	111.902	120.133	120.133	93.068	120.133	120.133	86.3235	120.133	120.133	48.8763	120.133	120.133
						2800	113.376	120.133	120.133	95.8191	120.133	120.133	88.7298	120.133	120.133	57.7445	120.133	120.133
						2850	114.735	120.133	120.133	98.4069	120.133	120.133	91.0018	120.133	120.133	63.8695	120.133	120.133
						2900	115.766	120.133	120.133	100.74	120.133	120.133	93.2812	120.133	120.133	68.1	120.133	120.133
						2950	116.469	120.133	120.133	103.376	120.133	120.133	95.9023	120.133	120.133	72.3441	120.133	120.133
						3000	116.939	120.133	120.133	105.693	120.133	120.133	98.3736	120.133	120.133	75.6927	120.133	120.133
						3050	117.271	120.133	120.133	107.667	120.133	120.133	100.616	120.133	120.133	78.775	120.133	120.133
						3100	117.51	120.133	120.133	109.677	120.133	120.133	103.144	120.133	120.133	81.7836	120.133	120.133
						3150	117.727	120.133	120.133	111.437	120.133	120.133	105.392	120.133	120.133	84.508	120.133	120.133
						3200	117.977	120.133	120.133	112.763	120.133	120.133	107.328	120.133	120.133	86.6484	120.133	120.133
						3250	118.205	120.133	120.133	114.022	120.133	120.133	109.275	120.133	120.133	88.6996	120.133	120.133

## Sheet: Figure 2
	Figure 2 is created from the combination of the six .tiff files whose name is listed below, and which are provided as Source data. The files contain the spatially-explicit cost of ammonia production based on electric Haber-Bosch (EHB) and electrocatalysis (ENR) for the years 2020, 2030 and 2050. The coloring in Figure 2 is based on the comparison of the technology- and year-specific local cost of…
	.tiff files	description
	LCOA_EHB_EUR_t-2020.tiff	local levelized cost of ammonia based on electric Haber-Bosch with cost assumptions for year 2020
	LCOA_EHB_EUR_t-2030.tiff	local levelized cost of ammonia based on electric Haber-Bosch with cost assumptions for year 2030
	LCOA_EHB_EUR_t-2050.tiff	local levelized cost of ammonia based on electric Haber-Bosch with cost assumptions for year 2050
	LCOA_ENR_EUR_t-2020.tiff	local levelized cost of ammonia based on electrocatalysis with cost assumptions for year 2020
	LCOA_ENR_EUR_t-2030.tiff	local levelized cost of ammonia based on electrocatalysis with cost assumptions for year 2030
	LCOA_ENR_EUR_t-2050.tiff	local levelized cost of ammonia based on electrocatalysis with cost assumptions for year 2050
	reference costs from centralized ammonia production	values (EUR/t)	description
	median	389	median of the historical price of ammonia market price
	median + transport or 95th p.	780	95th percentile of the historical ammonia market price, equivalent to the median price with the addition of the cost of transport
	95th p. + transport	1560	95th percentile of the historical ammonia market price with the addition of the cost of transport

## Sheet: Aggregated values
	country	2020 ammonia demand (kt/y)
	Afghanistan	48.1737
	Albania	35.6607
	Algeria	81.4278
	Angola	28.4729
	Argentina	1663.5
	Armenia	101.366
	Australia	1480.4
	Austria	117.591
	Azerbaijan	247.956
	Bangladesh	1304.21
	Belarus	523.495
	Belgium	107.632
	Belize	15.3322
	Benin	67.1689
	Bhutan	3.34179
	Bolivia	26.3974
	Bosnia and Herzegovina	76.6298
	Botswana	10.9872
	Brazil	5528.48
	Brunei	0.233832
	Bulgaria	407.25
	Burkina Faso	60.2796
	Burundi	8.28823
	Cambodia	19.3291
	Cameroon	50.0005
	Canada	3681.21
	Central African Republic	0.418723
	Chad	0.146373
	Chile	215.851
	China	28904.4
	Colombia	628.064
	Costa Rica	106.853
	Croatia	109.614
	Cuba	48.2085
	Czech Republic	318.769
	Cote d'Ivoire	77.8723
	Democratic Republic of the Congo	29.6107
	Denmark	254.141
	Dominican Republic	106.866
	Ecuador	245.006
	Egypt	1440.45
	El Salvador	46.9147
	Equatorial Guinea	0.00446754
	Eritrea	0.69269
	Estonia	46.6525
	Ethiopia	504.304
	Fiji	8.62143e-22
	Finland	125.239
	France	1955.73
	French Guiana	0.000260503
	Gabon	3.18172
	Gambia	0.207982
	Georgia	52.049
	Germany	1422.29
	Ghana	137.937
	Greece	221.097
	Guatemala	256.281
	Guinea	8.4241
	Guinea-Bissau	0.177869
	Guyana	20.0775
	Haiti	1.62804
	Honduras	105.415
	Hungary	503.632
	India	19827.9
	Indonesia	4202.76
	Iran	1047.14
	Iraq	196.721
	Ireland	49.9281
	Israel	38.5184
	Italy	622.773
	Japan	251.355
	Jordan	15.9771
	Kazakhstan	95.5937
	Kenya	221.073
	Kuwait	2.68785
	Kyrgyzstan	32.2104
	Laos	2.94263
	Latvia	99.4727
	Lebanon	17.8728
	Liberia	0.0649528
	Libya	17.0799
	Lithuania	208.71
	Luxembourg	0.350481
	Macedonia	29.0904
	Madagascar	22.7519
	Malawi	90.3022
	Malaysia	462.4
	Mali	180.01
	Mauritania	0.310524
	Mexico	1352.96
	Moldova	62.1615
	Mongolia	43.1587
	Montenegro	0.250782
	Morocco	243.522
	Mozambique	57.6037
	Myanmar	457.005
	Namibia	3.38997
	Nepal	169.195
	Netherlands	95.6436
	New Zealand	68.9367
	Nicaragua	81.2907
	Niger	11.07
	Nigeria	520.446
	North Korea	38.786
	Norway	72.9887
	Oman	10.9358
	Pakistan	3488.02
	Palestina	0.276329
	Panama	21.578
	Papua New Guinea	30.4053
	Paraguay	167.399
	Peru	368.861
	Philippines	815.782
	Poland	1030.33
	Portugal	114.257
	Republic of Congo	3.69513
	Romania	548.394
	Russia	2352.59
	Rwanda	12.5757
	Saudi Arabia	202.468
	Senegal	55.7471
	Serbia	242.894
	Sierra Leone	0.0135197
	Slovakia	138.146
	Slovenia	27.5018
	Somalia	0.112023
	South Africa	425.636
	South Korea	233.24
	South Sudan	39.002
	Spain	1189.93
	Sri Lanka	233.051
	Sudan	99.4242
	Suriname	0.173111
	Swaziland	0.0346806
	Sweden	213.278
	Switzerland	44.7085
	Syria	35.1273
	Taiwan	109.537
	Tajikistan	85.0554
	Tanzania	205.376
	Thailand	1728.74
	Togo	4.35138
	Trinidad and Tobago	7.85818
	Tunisia	101.76
	Turkey	2275.77
	Turkmenistan	330.483
	Uganda	10.0083
	Ukraine	1932.5
	United Arab Emirates	17.0384
	United Kingdom	724.546
	United States	11817.8
	Uruguay	156.171
	Uzbekistan	825.774
	Venezuela	121.683
	Vietnam	2115.32
	Yemen	10.7341
	Zambia	230.726
	Zimbabwe	60.1457
