# Supplementary material for: Cost-competitive decentralized ammonia fertilizer production can increase food security
Source: Nat Food. 2024 May 16;5(6):469–79. doi: 10.1038/s43016-024-00979-y (PMC11199140; doi:10.1038/s43016-024-00979-y)
Supplement: Supplementary file 4 — Data with spatially explicit resolution (.tiff files), which are combined for representation of Fig. 2. [file 43016_2024_979_MOESM4_ESM.zip]

Archive with 6 entries (6 files):
- Figure_2/LCOA_EHB_EUR_t-2020.tif
- Figure_2/LCOA_EHB_EUR_t-2030.tif
- Figure_2/LCOA_EHB_EUR_t-2050.tif
- Figure_2/LCOA_ENR_EUR_t-2020.tif
- Figure_2/LCOA_ENR_EUR_t-2030.tif
- Figure_2/LCOA_ENR_EUR_t-2050.tif
